# Supplementary material for: Network pharmacology and experimental verification to decode the action of Qing Fei Hua Xian Decotion against pulmonary fibrosis
Source: PLoS One. 2024 Jun 24;19(6):e0305903. doi: 10.1371/journal.pone.0305903 (PMC11195996; doi:10.1371/journal.pone.0305903)
Supplement: S1 File — (XLSX) [file pone.0305903.s002.xlsx]

## Sheet: Raw data for Fig 5.
control	model	low-dose QFHXD	medium-dose QFHXD	high-dose QFHXD	prednisone
0	421.5	321.7	185.6	131.3	300.2
0	376.1	357.3	184.8	120.6	337.7
0	394.6	336.6	167.5	160.3	295.4

## Sheet: Raw data for Fig 6.
collagen I
control	model	low-dose QFHXD	medium-dose QFHXD	high-dose QFHXD	prednisone
0.031247	3.85834	3.1206	1.75171	0.138462	3.01231
0.024215	4.32113	2.61041	0.123778	0.411897	2.23412
0.013422	4.61212	2.06	0.99443	0.302156	2.22015
collagen 3
control	model	low-dose QFHXD	medium-dose QFHXD	high-dose QFHXD	prednisone
0.031247	3.85834	3.1206	1.75171	0.138462	3.01231
0.024215	4.32113	2.61041	0.123778	0.411897	2.23412
0.013422	4.61212	2.06	0.99443	0.302156	2.22015
α-SMA
control	model	low-dose QFHXD	medium-dose QFHXD	high-dose QFHXD	prednisone
0.052879	9.5559	3.65213	4.85558	3.21456	5.12343
0.063125	14.3211	4.67123	2.06246	4.32157	4.54721
0.071254	9.27146	5.31247	3.01235	2.11273	6.12341

## Sheet: Raw data for Fig 7.
sirius red staining
control	model	low-dose QFHXD	medium-dose QFHXD	high-dose QFHXD	prednisone
0.02	0.31	0.15	0.09	0.03	0.08
0.01	0.26	0.22	0.1	0.04	0.12
0.022	0.35	0.21	0.15	0.06	0.12
0.025	0.27	0.1	0.14	0.05	0.11
0.01	0.25	0.14	0.11	0.05	0.09
0.06	0.28	0.18	0.13	0.07	0.1
MT staining
control	model	low-dose QFHXD	medium-dose QFHXD	high-dose QFHXD	prednisone
0.03	0.35	0.22	0.12	0.08	0.13
0.04	0.31	0.25	0.15	0.1	0.16
0.025	0.28	0.18	0.15	0.06	0.16
0.03	0.26	0.19	0.18	0.08	0.1
0.04	0.34	0.22	0.13	0.12	0.12
0.05	0.3	0.23	0.16	0.06	0.14
ashcroft scale
control	model	low-dose QFHXD	medium-dose QFHXD	high-dose QFHXD	prednisone
0.3	5.9	4.2	3.4	2.4	3
0.2	6	4	3.9	2.6	2.8
0.1	6.4	3.7	3.5	2.5	2.6
0.3	5.8	3.5	3.1	2.4	2.5
0.4	6.7	3.3	3.2	2.3	3
0.2	5.5	3.4	3.3	2.2	2.7

## Sheet: Raw data for Fig 8.
Fibronectin/β-actin
control	model	low-dose QFHXD	medium-dose QFHXD	high-dose QFHXD	prednisone
0.063	0.804	0.6	0.457	0.189	0.442
0.052	0.731	0.56	0.358	0.141	0.285
0.102	0.772	0.659	0.537	0.263	0.493
E-Cadherinnectin/β-actin
control	model	low-dose QFHXD	medium-dose QFHXD	high-dose QFHXD	prednisone
0.985	0.07	0.244	0.436	0.611	0.46
0.789	0.152	0.317	0.567	0.707	0.529
0.731	0.086	0.217	0.396	0.631	0.358
vimentin/β-actin
control	model	low-dose QFHXD	medium-dose QFHXD	high-dose QFHXD	prednisone
0.046	0.61	0.438	0.274	0.126	0.294
0.066	0.691	0.494	0.349	0.163	0.324
0.087	0.812	0.553	0.38	0.23	0.335
α-SMA/β-actin
control	model	low-dose QFHXD	medium-dose QFHXD	high-dose QFHXD	prednisone
0.093	0.766	0.484	0.402	0.257	0.395
0.099	0.723	0.563	0.403	0.26	0.409
0.1	0.792	0.618	0.523	0.419	0.502

## Sheet: Raw data for Fig 9.
TIMP1/β-actin
control	model	low-dose QFHXD	medium-dose QFHXD	high-dose QFHXD	prednisone
0.748	0.093	0.23	0.432	0.544	0.452
0.821	0.106	0.163	0.412	0.507	0.337
0.704	0.13	0.191	0.407	0.575	0.409
MMP-9/β-actin
control	model	low-dose QFHXD	medium-dose QFHXD	high-dose QFHXD	prednisone
0.053	0.894	0.536	0.369	0.177	0.319
0.115	1.06	0.532	0.373	0.221	0.367
0.117	1.128	0.874	0.682	0.452	0.718
PI3K/β-actin
control	model	low-dose QFHXD	medium-dose QFHXD	high-dose QFHXD	prednisone
0.896	0.868	0.883	0.874	0.873	0.846
0.844	0.83	0.859	0.872	0.881	0.854
0.898	0.924	0.935	0.939	0.958	0.895
P-PI3K/β-actin
control	model	low-dose QFHXD	medium-dose QFHXD	high-dose QFHXD	prednisone
0.056	0.646	0.394	0.164	0.082	0.13
0.053	0.586	0.256	0.172	0.082	0.158
0.061	0.598	0.439	0.145	0.085	0.128
akt/β-actin
control	model	low-dose QFHXD	medium-dose QFHXD	high-dose QFHXD	prednisone
0.775	0.738	0.776	0.763	0.772	0.756
0.82	0.788	0.781	0.83	0.817	0.821
0.92	0.912	0.942	0.918	0.924	0.918
p-akt/β-actin
control	model	low-dose QFHXD	medium-dose QFHXD	high-dose QFHXD	prednisone
0.07	0.628	0.443	0.341	0.166	0.287
0.041	0.514	0.36	0.252	0.181	0.22
0.122	0.769	0.599	0.459	0.247	0.432
NF-κb/β-actin
control	model	low-dose QFHXD	medium-dose QFHXD	high-dose QFHXD	prednisone
0.632	0.634	0.631	0.643	0.652	0.619
0.635	0.623	0.643	0.658	0.662	0.634
0.777	0.789	0.785	0.76	0.764	0.742
p-NF-κb/β-actin
control	model	low-dose QFHXD	medium-dose QFHXD	high-dose QFHXD	prednisone
0.057	0.501	0.348	0.266	0.125	0.251
0.061	0.54	0.339	0.289	0.129	0.259
0.103	0.575	0.481	0.38	0.276	0.398
IL-1β/β-actin
control	model	low-dose QFHXD	medium-dose QFHXD	high-dose QFHXD	prednisone
0.129	0.677	0.47	0.384	0.268	0.38
0.075	0.767	0.506	0.403	0.263	0.369
0.073	0.663	0.53	0.394	0.314	0.361
IL-6/β-actin
control	model	low-dose QFHXD	medium-dose QFHXD	high-dose QFHXD	prednisone
0.047	0.535	0.329	0.244	0.151	0.232
0.064	0.778	0.505	0.367	0.239	0.31
0.05	0.345	0.183	0.099	0.062	0.112
TNF-α/β-actin
control	model	low-dose QFHXD	medium-dose QFHXD	high-dose QFHXD	prednisone
0.051	0.75	0.565	0.369	0.186	0.343
0.055	0.823	0.686	0.539	0.256	0.504
0.066	0.788	0.596	0.468	0.34	0.456

## Sheet: Raw data for Fig 10.
TGF-β/β-actin
control	model	low-dose QFHXD	medium-dose QFHXD	high-dose QFHXD	prednisone
0.045	0.61	0.312	0.186	0.087	0.213
0.061	0.748	0.508	0.351	0.178	0.389
0.086	0.826	0.527	0.362	0.172	0.344
smad2/β-actin
control	model	low-dose QFHXD	medium-dose QFHXD	high-dose QFHXD	prednisone
0.688	0.694	0.714	0.709	0.71	0.723
0.806	0.84	0.81	0.831	0.833	0.828
0.709	0.724	0.713	0.731	0.713	0.722
p-smad2/β-actin
control	model	low-dose QFHXD	medium-dose QFHXD	high-dose QFHXD	prednisone
0.087	0.847	0.547	0.354	0.162	0.331
0.118	0.928	0.589	0.444	0.231	0.392
0.206	0.958	0.687	0.388	0.227	0.35
smad3/β-actin
control	model	low-dose QFHXD	medium-dose QFHXD	high-dose QFHXD	prednisone
0.624	0.62	0.599	0.619	0.599	0.616
0.852	0.863	0.863	0.891	0.863	0.864
0.722	0.726	0.711	0.729	0.706	0.709
p-smad3/β-actin
control	model	low-dose QFHXD	medium-dose QFHXD	high-dose QFHXD	prednisone
0.073	0.527	0.277	0.2	0.14	0.209
0.121	0.903	0.69	0.457	0.228	0.494
0.188	1.076	0.773	0.546	0.344	0.562
